# Supplementary material for: Blood Microbiota Profile Is Associated with the Responsiveness of Postprandial Lipemia to Platycodi radix Beverage: A Randomized Controlled Trial in Healthy Subjects
Source: Nutrients. 2023 Jul 24;15(14):3267. doi: 10.3390/nu15143267 (PMC10386470; doi:10.3390/nu15143267)
Supplement: Supplementary file 1 [file nutrients-15-03267-s001.zip]

Archive with 1 entries (1 files):
- nutrients-2512253-supplementary.xlsx
