# Supplementary material for: Blood Microbiota Profile Is Associated with the Responsiveness of Postprandial Lipemia to Platycodi radix Beverage: A Randomized Controlled Trial in Healthy Subjects
Source: Nutrients. 2023 Jul 24;15(14):3267. doi: 10.3390/nu15143267 (PMC10386470; doi:10.3390/nu15143267)
Supplement: Supplementary file 1 [file nutrients-15-03267-s001.zip › nutrients-2512253-supplementary.xlsx]

## Sheet: Sheet1
	S1. Relative abundance of blood microbiota in non-responders and responders.
	Variable	Non-responder (n = 36)			Responder (n = 39)		p-value 1
		Baseline	Endpoint		Baseline	Endpoint
	Phylum
	Actinobacteria	12.14 ± 1.66	11.96 ± 1.27		14.83 ± 2.18	11.63 ± 1.71	0.353452
	Bacteroidetes	12.89 ± 2.00	13.41 ± 1.95		13.54 ± 2.47	13.50 ± 1.74	0.786836
	Deinococcus-Thermus	1.31 ± 0.91	0.12 ± 0.09		0.25 ± 0.12	0.10 ± 0.06	0.744851
	Firmicutes	39.91 ± 2.86	47.96 ± 2.79		38.01 ± 3.15	39.8 ± 3.05	0.286524
	Fusobacteria	0.52 ± 0.22	0.95 ± 0.66		0.66 ± 0.24	1.15 ± 0.55	0.661069
	Proteobacteria	31.52 ± 2.86	23.37 ± 2.08		31.24 ± 3.57	33.1 ± 3.10	0.00789591
	Verrucomicrobia	1.71 ± 0.68	2.23 ± 0.65		1.47 ± 0.75	0.71 ± 0.63	0.20572
	Class
	Actinobacteria	8.60 ± 1.19	8.69 ± 0.86		9.36 ± 1.71	8.29 ± 1.55	0.556154
	Coriobacteriia	3.54 ± 1.10	3.27 ± 1.06		5.47 ± 1.53	3.34 ± 0.93	0.46672
	Bacteroidia	11.34 ± 1.82	10.02 ± 1.5		11.67 ± 2.51	12.24 ± 1.72	0.258723
	Cytophagia	0.37 ± 0.25	1.39 ± 0.51		1.19 ± 0.50	0.70 ± 0.47	0.073141
	Flavobacteriia	1.18 ± 0.54	2.00 ± 1.23		0.68 ± 0.19	0.56 ± 0.22	0.684407
	Deinococci	1.31 ± 0.91	0.12 ± 0.09		0.25 ± 0.12	0.10 ± 0.06	0.744851
	Bacilli	11.54 ± 2.24	10.53 ± 1.68		8.10 ± 1.63	8.68 ± 1.48	0.633208
	Clostridia	24.44 ± 2.34	33.37 ± 2.84		25.04 ± 2.69	29.15 ± 3.09	0.249891
	Erysipelotrichia	0.92 ± 0.48	1.50 ± 0.64		0.48 ± 0.25	0.60 ± 0.27	0.595615
	Negativicutes	3.01 ± 0.78	2.55 ± 0.73		4.39 ± 1.18	1.38 ± 0.54	0.0293997
	Fusobacteriia	0.52 ± 0.22	0.95 ± 0.66		0.66 ± 0.24	1.15 ± 0.55	0.661069
	Alphaproteobacteria	1.24 ± 0.41	1.74 ± 0.45		1.85 ± 0.63	3.94 ± 1.84	0.831495
	Betaproteobacteria	9.23 ± 1.36	7.17 ± 1.08		6.79 ± 1.70	5.88 ± 0.79	0.347977
	Gammaproteobacteria	21.05 ± 2.53	14.47 ± 1.58		22.61 ± 3.19	23.28 ± 2.78	0.0371754
	Verrucomicrobiae	1.71 ± 0.68	2.23 ± 0.65		1.47 ± 0.75	0.71 ± 0.63	0.20572
	Order
	Actinomycetales	1.45 ± 0.51	0.87 ± 0.28		0.77 ± 0.50	0.85 ± 0.33	0.521156
	Bifidobacteriales	2.49 ± 0.79	2.13 ± 0.54		3.23 ± 0.95	2.27 ± 0.57	0.735537
	Corynebacteriales	2.22 ± 0.67	3.06 ± 0.56		2.30 ± 0.46	2.46 ± 0.79	0.262664
	Micrococcales	1.37 ± 0.32	1.41 ± 0.45		0.30 ± 0.12	0.72 ± 0.28	0.20417
	Propionibacteriales	1.08 ± 0.17	1.22 ± 0.25		2.76 ± 1.01	2.00 ± 0.53	0.762471
	Coriobacteriales	3.54 ± 1.10	3.27 ± 1.06		5.47 ± 1.53	3.34 ± 0.93	0.46672
	Bacteroidales	11.34 ± 1.82	10.02 ± 1.5		11.67 ± 2.51	12.24 ± 1.72	0.258723
	Cytophagales	0.37 ± 0.25	1.39 ± 0.51		1.19 ± 0.50	0.70 ± 0.47	0.073141
	Flavobacteriales	1.18 ± 0.54	2.00 ± 1.23		0.68 ± 0.19	0.56 ± 0.22	0.684407
	Deinococcales	1.31 ± 0.91	0.12 ± 0.09		0.25 ± 0.12	0.10 ± 0.06	0.744851
	Bacillales	1.92 ± 0.48	3.35 ± 0.99		2.02 ± 0.56	3.03 ± 0.69	0.479988
	Lactobacillales	9.62 ± 2.04	7.18 ± 1.31		6.08 ± 1.50	5.65 ± 1.32	0.396193
	Clostridiales	24.44 ± 2.34	33.37 ± 2.84		25.04 ± 2.69	29.15 ± 3.09	0.249891
	Erysipelotrichales	0.92 ± 0.48	1.50 ± 0.64		0.48 ± 0.25	0.60 ± 0.27	0.595615
	Selenomonadales	3.01 ± 0.78	2.55 ± 0.73		4.39 ± 1.18	1.38 ± 0.54	0.0293997
	Fusobacteriales	0.52 ± 0.22	0.95 ± 0.66		0.66 ± 0.24	1.15 ± 0.55	0.661069
	Caulobacterales	0.23 ± 0.14	0.16 ± 0.10		0.38 ± 0.18	0.22 ± 0.10	0.397371
	Rhizobiales	0.52 ± 0.34	0.22 ± 0.12		0 ± 0	0.68 ± 0.48	0.121888
	Sphingomonadales	0.48 ± 0.14	1.36 ± 0.36		1.47 ± 0.62	3.04 ± 1.41	0.809892
	Burkholderiales	8.58 ± 1.19	6.85 ± 1.08		6.67 ± 1.70	5.21 ± 0.78	0.563292
	Neisseriales	0.65 ± 0.37	0.31 ± 0.16		0.12 ± 0.07	0.67 ± 0.30	0.0879059
	Cellvibrionales	0.11 ± 0.05	0.17 ± 0.12		0.38 ± 0.18	0.27 ± 0.12	0.288334
	Enterobacteriales	3.93 ± 1.36	5.21 ± 1.03		7.80 ± 2.21	7.00 ± 1.64	0.441596
	Pasteurellales	1.25 ± 0.50	0.56 ± 0.31		0.69 ± 0.31	0.66 ± 0.24	0.127109
	Pseudomonadales	14.46 ± 2.22	8.37 ± 1.09		13.64 ± 2.57	15.14 ± 2.36	0.0028336
	Xanthomonadales	1.31 ± 1.14	0.17 ± 0.07		0.10 ± 0.08	0.20 ± 0.13	0.984224
	Verrucomicrobiales	1.71 ± 0.68	2.23 ± 0.65		1.47 ± 0.75	0.71 ± 0.63	0.20572
	Family
	Actinomycetaceae	1.45 ± 0.51	0.87 ± 0.28		0.77 ± 0.50	0.85 ± 0.33	0.521156
	Bifidobacteriaceae	2.49 ± 0.79	2.13 ± 0.54		3.23 ± 0.95	2.27 ± 0.57	0.735537
	Corynebacteriaceae	2.22 ± 0.67	3.06 ± 0.56		2.30 ± 0.46	2.46 ± 0.79	0.262664
	Micrococcaceae	1.37 ± 0.32	1.41 ± 0.45		0.30 ± 0.12	0.72 ± 0.28	0.20417
	Propionibacteriaceae	1.08 ± 0.17	1.22 ± 0.25		2.76 ± 1.01	2.00 ± 0.53	0.762471
	Coriobacteriaceae	3.54 ± 1.10	3.27 ± 1.06		5.47 ± 1.53	3.34 ± 0.93	0.46672
	Bacteroidaceae	5.81 ± 1.49	4.55 ± 0.98		6.75 ± 2.18	4.40 ± 0.85	0.659595
	Porphyromonadaceae	0.36 ± 0.33	0.11 ± 0.07		0.32 ± 0.15	0.18 ± 0.11	0.106374
	Prevotellaceae	3.92 ± 0.86	4.27 ± 0.82		3.86 ± 0.94	6.16 ± 1.33	0.410752
	Rikenellaceae	1.25 ± 0.57	1.09 ± 0.39		0.74 ± 0.48	1.50 ± 0.48	0.145264
	Cytophagaceae	0.37 ± 0.25	1.39 ± 0.51		1.19 ± 0.50	0.70 ± 0.47	0.073141
	Flavobacteriaceae	1.18 ± 0.54	2.00 ± 1.23		0.68 ± 0.19	0.56 ± 0.22	0.684407
	Deinococcaceae	1.31 ± 0.91	0.12 ± 0.09		0.25 ± 0.12	0.10 ± 0.06	0.744851
	Staphylococcaceae	1.92 ± 0.48	3.35 ± 0.99		2.02 ± 0.56	3.03 ± 0.69	0.479988
	Enterococcaceae	1.64 ± 1.35	0.92 ± 0.53		1.45 ± 0.71	0.57 ± 0.27	0.662013
	Lactobacillaceae	3.32 ± 1.06	1.92 ± 0.67		1.23 ± 0.36	1.29 ± 0.50	0.603807
	Streptococcaceae	4.66 ± 1.08	4.34 ± 0.80		3.40 ± 1.21	3.79 ± 1.24	0.794691
	Christensenellaceae	1.37 ± 0.60	1.78 ± 1.12		0.69 ± 0.42	0.74 ± 0.48	0.470179
	Clostridiaceae 1	1.43 ± 0.71	2.66 ± 0.83		1.98 ± 0.60	2.00 ± 1.31	0.15986
	Family XI	0.85 ± 0.37	1.51 ± 0.57		0.25 ± 0.08	0.75 ± 0.35	0.337541
	Lachnospiraceae	4.25 ± 0.95	8.76 ± 1.19		6.87 ± 1.06	11.12 ± 2.12	0.393278
	Peptostreptococcaceae	2.55 ± 1.22	3.79 ± 1.53		4.43 ± 1.29	2.30 ± 0.87	0.112216
	Ruminococcaceae	13.99 ± 2.07	14.87 ± 2.52		10.82 ± 1.45	12.24 ± 1.97	0.932385
	Erysipelotrichaceae	0.92 ± 0.48	1.50 ± 0.64		0.48 ± 0.25	0.60 ± 0.27	0.595615
	Acidaminococcaceae	0.32 ± 0.20	0.19 ± 0.10		1.16 ± 0.76	0.11 ± 0.10	0.230447
	Veillonellaceae	2.69 ± 0.75	2.37 ± 0.72		3.22 ± 0.80	1.26 ± 0.54	0.0216151
	Fusobacteriaceae	0.42 ± 0.22	0.11 ± 0.06		0.23 ± 0.11	0.43 ± 0.26	0.274194
	Leptotrichiaceae	0.10 ± 0.05	0.85 ± 0.66		0.44 ± 0.17	0.72 ± 0.36	0.455137
	Caulobacteraceae	0.23 ± 0.14	0.16 ± 0.10		0.38 ± 0.18	0.22 ± 0.10	0.397371
	Methylobacteriaceae	0.52 ± 0.34	0.22 ± 0.12		0 ± 0	0.68 ± 0.48	0.121888
	Sphingomonadaceae	0.48 ± 0.14	1.36 ± 0.36		1.47 ± 0.62	3.04 ± 1.41	0.809892
	Burkholderiaceae	8.23 ± 1.20	6.58 ± 1.00		6.42 ± 1.70	5.18 ± 0.78	0.599628
	Comamonadaceae	0.35 ± 0.14	0.27 ± 0.14		0.25 ± 0.15	0.04 ± 0.02	0.832403
	Neisseriaceae	0.65 ± 0.37	0.31 ± 0.16		0.12 ± 0.07	0.67 ± 0.30	0.0879059
	Cellvibrionaceae	0.11 ± 0.05	0.17 ± 0.12		0.38 ± 0.18	0.27 ± 0.12	0.288334
	Enterobacteriaceae	3.93 ± 1.36	5.21 ± 1.03		7.80 ± 2.21	7.00 ± 1.64	0.441596
	Pasteurellaceae	1.25 ± 0.50	0.56 ± 0.31		0.69 ± 0.31	0.66 ± 0.24	0.127109
	Moraxellaceae	7.13 ± 1.93	3.09 ± 0.59		8.07 ± 2.57	3.85 ± 0.67	0.103551
	Pseudomonadaceae	7.32 ± 1.22	5.28 ± 0.93		5.57 ± 0.78	11.29 ± 2.38	0.00867318
	Xanthomonadaceae	1.31 ± 1.14	0.17 ± 0.07		0.10 ± 0.08	0.20 ± 0.13	0.984224
	Verrucomicrobiaceae	1.71 ± 0.68	2.23 ± 0.65		1.47 ± 0.75	0.71 ± 0.63	0.20572
	Genus
	Actinomyces	1.45 ± 0.51	0.87 ± 0.28		0.77 ± 0.50	0.85 ± 0.33	0.521156
	Bifidobacterium	2.49 ± 0.79	2.13 ± 0.54		3.23 ± 0.95	2.27 ± 0.57	0.735537
	Corynebacterium	0.05 ± 0.04	0.43 ± 0.20		0.79 ± 0.30	0.40 ± 0.16	0.0180951
	Corynebacterium 1	1.48 ± 0.60	1.84 ± 0.48		1.10 ± 0.32	1.75 ± 0.74	0.278519
	Lawsonella	0.68 ± 0.27	0.79 ± 0.32		0.41 ± 0.19	0.30 ± 0.17	0.976878
	Micrococcus	0.49 ± 0.17	0.86 ± 0.29		0.13 ± 0.06	0.24 ± 0.15	0.600371
	Rothia	0.88 ± 0.28	0.55 ± 0.34		0.17 ± 0.11	0.48 ± 0.24	0.0226265
	Propionibacterium	1.08 ± 0.17	1.22 ± 0.25		2.76 ± 1.01	2.00 ± 0.53	0.762471
	Collinsella	3.54 ± 1.10	3.27 ± 1.06		5.47 ± 1.53	3.34 ± 0.93	0.46672
	Bacteroides	5.81 ± 1.49	4.55 ± 0.98		6.75 ± 2.18	4.40 ± 0.85	0.659595
	Parabacteroides	0.36 ± 0.33	0.11 ± 0.07		0.32 ± 0.15	0.18 ± 0.11	0.106374
	Alloprevotella	0.05 ± 0.04	0.40 ± 0.29		0.31 ± 0.19	0.69 ± 0.37	0.651639
	Prevotella 2	0.19 ± 0.10	0 ± 0		0.07 ± 0.07	0.23 ± 0.11	0.0126214
	Prevotella 7	0.45 ± 0.32	0.05 ± 0.04		0.21 ± 0.14	0.10 ± 0.05	0.578822
	Prevotella 9	3.22 ± 0.81	3.82 ± 0.82		3.26 ± 0.87	5.14 ± 1.32	0.953303
	Alistipes	1.25 ± 0.57	1.09 ± 0.39		0.74 ± 0.48	1.50 ± 0.48	0.145264
	Cytophaga	0.37 ± 0.25	1.39 ± 0.51		1.19 ± 0.50	0.70 ± 0.47	0.073141
	Capnocytophaga	0.26 ± 0.18	0.23 ± 0.14		0.24 ± 0.11	0.25 ± 0.18	0.0964431
	Cloacibacterium	0.78 ± 0.48	1.55 ± 1.23		0.10 ± 0.06	0.26 ± 0.12	0.241254
	Flavobacterium	0.14 ± 0.11	0.22 ± 0.15		0.34 ± 0.15	0.06 ± 0.04	0.57601
	Deinococcus	1.31 ± 0.91	0.12 ± 0.09		0.25 ± 0.12	0.10 ± 0.06	0.744851
	Staphylococcus	1.92 ± 0.48	3.35 ± 0.99		2.02 ± 0.56	3.03 ± 0.69	0.479988
	Enterococcus	1.64 ± 1.35	0.92 ± 0.53		1.45 ± 0.71	0.57 ± 0.27	0.662013
	Lactobacillus	3.32 ± 1.06	1.92 ± 0.67		1.23 ± 0.36	1.29 ± 0.50	0.603807
	Streptococcus	4.66 ± 1.08	4.34 ± 0.80		3.40 ± 1.21	3.79 ± 1.24	0.794691
	Christensenellaceae R-7 group	1.37 ± 0.60	1.78 ± 1.12		0.69 ± 0.42	0.74 ± 0.48	0.470179
	Clostridium sensu stricto 1	1.43 ± 0.71	2.66 ± 0.83		1.98 ± 0.60	2.00 ± 1.31	0.15986
	Anaerococcus	0.35 ± 0.23	0.71 ± 0.49		0.08 ± 0.05	0.31 ± 0.28	0.57601
	Finegoldia	0.22 ± 0.14	0.38 ± 0.27		0.06 ± 0.04	0.02 ± 0.02	0.673112
	Peptoniphilus	0.28 ± 0.28	0.41 ± 0.22		0.11 ± 0.07	0.42 ± 0.24	0.240868
	Anaerostipes	0.14 ± 0.10	0.66 ± 0.44		0.96 ± 0.50	0.35 ± 0.32	0.18523
	Blautia	1.01 ± 0.41	2.06 ± 0.49		1.02 ± 0.39	3.80 ± 1.41	0.452623
	Dorea	0.19 ± 0.18	0.01 ± 0.01		0.16 ± 0.07	0.35 ± 0.32	0.641009
	[Eubacterium] rectale group	0.59 ± 0.33	0.66 ± 0.35		0.43 ± 0.17	1.33 ± 0.49	0.387854
	Lachnoclostridium	0.12 ± 0.09	0.33 ± 0.18		0.09 ± 0.06	0.37 ± 0.28	0.667759
	Lachnospiraceae NK4A136 group	0.65 ± 0.37	0.92 ± 0.47		1.31 ± 0.49	0.54 ± 0.26	0.0580208
	Lachnospiraceae UCG-008	0.59 ± 0.19	1.19 ± 0.38		0.38 ± 0.17	0.47 ± 0.17	0.504112
	Roseburia	0.25 ± 0.17	0.59 ± 0.32		0.19 ± 0.13	0.19 ± 0.11	0.949202
	[Ruminococcus] gnavus group	0.46 ± 0.24	1.71 ± 0.54		1.63 ± 0.51	2.17 ± 0.83	0.110046
	[Ruminococcus] torques group	0.25 ± 0.18	0.63 ± 0.26		0.71 ± 0.31	1.56 ± 0.49	0.832403
	Intestinibacter	0.69 ± 0.41	1.31 ± 0.61		1.63 ± 0.49	1.32 ± 0.71	0.122766
	Peptoclostridium	1.86 ± 1.15	2.48 ± 1.43		2.81 ± 1.22	0.98 ± 0.57	0.114067
	[Eubacterium] coprostanoligenes group	2.40 ± 0.90	1.77 ± 0.71		1.64 ± 0.49	1.84 ± 0.85	0.886986
	Faecalibacterium	2.54 ± 0.78	3.80 ± 1.12		2.96 ± 1.02	3.40 ± 1.04	0.936087
	Ruminiclostridium 9	0.48 ± 0.33	0.21 ± 0.14		0.75 ± 0.41	0.24 ± 0.23	0.496444
	Ruminococcaceae UCG-002	1.09 ± 0.64	0.66 ± 0.34		0.69 ± 0.33	0.03 ± 0.02	0.457238
	Ruminococcaceae UCG-005	0.32 ± 0.21	1.10 ± 0.72		0.01 ± 0.01	0.43 ± 0.31	0.483356
	Ruminococcaceae UCG-013	0.49 ± 0.34	0.80 ± 0.42		0.64 ± 0.31	1.41 ± 0.55	0.339879
	Ruminococcaceae UCG-014	1.60 ± 0.65	2.93 ± 1.09		0.94 ± 0.32	1.68 ± 0.76	0.290385
	Ruminococcus 1	0.17 ± 0.15	0.33 ± 0.23		0.86 ± 0.53	0.11 ± 0.07	0.43904
	Ruminococcus 2	0.68 ± 0.33	0.20 ± 0.13		0.10 ± 0.05	0.36 ± 0.20	0.27916
	Subdoligranulum	4.23 ± 1.35	3.06 ± 0.88		2.22 ± 0.59	2.74 ± 0.85	0.855947
	Catenibacterium	0.18 ± 0.14	0.68 ± 0.33		0.29 ± 0.19	0.31 ± 0.17	0.283179
	Holdemanella	0.74 ± 0.47	0.82 ± 0.38		0.20 ± 0.18	0.29 ± 0.21	0.460723
	Phascolarctobacterium	0.32 ± 0.20	0.19 ± 0.10		1.16 ± 0.76	0.11 ± 0.10	0.230447
	Dialister	1.00 ± 0.66	0.63 ± 0.27		1.51 ± 0.72	0.13 ± 0.11	0.034101
	Megamonas	0.38 ± 0.22	0.32 ± 0.19		0.09 ± 0.06	0.18 ± 0.13	0.667891
	Veillonella	1.31 ± 0.46	1.41 ± 0.60		1.63 ± 0.49	0.95 ± 0.49	0.0592667
	Fusobacterium	0.42 ± 0.22	0.11 ± 0.06		0.23 ± 0.11	0.43 ± 0.26	0.274194
	Leptotrichia	0.10 ± 0.05	0.85 ± 0.66		0.44 ± 0.17	0.72 ± 0.36	0.455137
	Brevundimonas	0.23 ± 0.14	0.16 ± 0.10		0.38 ± 0.18	0.22 ± 0.10	0.397371
	Methylobacterium	0.52 ± 0.34	0.22 ± 0.12		0 ± 0	0.68 ± 0.48	0.121888
	Sphingomonas	0.48 ± 0.14	1.36 ± 0.36		1.47 ± 0.62	3.04 ± 1.41	0.809892
	Burkholderia-Paraburkholderia	4.94 ± 0.79	3.60 ± 0.56		2.44 ± 0.44	3.12 ± 0.50	0.20506
	Ralstonia	3.29 ± 0.62	2.98 ± 0.64		3.98 ± 1.38	2.06 ± 0.43	0.448308
	Tepidimonas	0.35 ± 0.14	0.27 ± 0.14		0.25 ± 0.15	0.04 ± 0.02	0.832403
	Neisseria	0.65 ± 0.37	0.31 ± 0.16		0.12 ± 0.07	0.67 ± 0.30	0.0879059
	Cellvibrio	0.11 ± 0.05	0.17 ± 0.12		0.38 ± 0.18	0.27 ± 0.12	0.288334
	Citrobacter	1.12 ± 0.53	1.46 ± 0.47		2.74 ± 1.85	0.37 ± 0.13	0.136097
	Enterobacter	0.26 ± 0.11	0.21 ± 0.10		0.14 ± 0.05	0.34 ± 0.24	0.948782
	Escherichia-Shigella	1.56 ± 0.95	2.41 ± 0.77		2.88 ± 0.81	4.53 ± 1.45	0.637496
	Klebsiella	0.79 ± 0.29	1.02 ± 0.36		1.99 ± 0.76	1.68 ± 0.57	0.528528
	Salmonella	0.20 ± 0.10	0.11 ± 0.07		0.05 ± 0.03	0.08 ± 0.04	0.643406
	Haemophilus	1.25 ± 0.50	0.56 ± 0.31		0.69 ± 0.31	0.66 ± 0.24	0.127109
	Acinetobacter	7.13 ± 1.93	3.09 ± 0.59		8.07 ± 2.57	3.85 ± 0.67	0.103551
	Pseudomonas	7.32 ± 1.22	5.28 ± 0.93		5.57 ± 0.78	11.29 ± 2.38	0.00867318
	Stenotrophomonas	1.31 ± 1.14	0.17 ± 0.07		0.10 ± 0.08	0.20 ± 0.13	0.984224
	Akkermansia	1.71 ± 0.68	2.23 ± 0.65		1.47 ± 0.75	0.71 ± 0.63	0.20572
	%, Values are presented as mean ± SE. 1 The p-values were obtained using a Wilcoxon rank-sum test.
